# Supplementary material for: Geomagnetic and visual cues guide seasonal migratory orientation in the nocturnal fall armyworm, the world’s most invasive insect
Source: eLife. 2026 Apr 16;14:RP109098. doi: 10.7554/eLife.109098 (PMC13086496; doi:10.7554/eLife.109098)
Supplement: Figure 2—figure supplement 3—source data 1. [file elife-109098-fig2-figsupp3-data1.csv]

position	value
187.000	0.13
188.000	0.13
189.000	0.13
190.000	0.13
191.000	0.15
192.000	0.15
193.000	0.16
194.000	0.15
195.000	0.14
196.000	0.15
197.000	0.13
198.000	0.14
199.000	0.15
200.000	0.14
201.000	0.14
202.000	0.13
203.000	0.13
204.000	0.14
205.000	0.14
206.000	0.14
207.000	0.13
208.000	0.14
209.000	0.14
210.000	0.14
211.000	0.14
212.000	0.14
213.000	0.13
214.000	0.14
215.000	0.13
216.000	0.14
217.000	0.15
218.000	0.14
219.000	0.13
220.000	0.13
221.000	0.14
222.000	0.14
223.000	0.13
224.000	0.13
225.000	0.13
226.000	0.12
227.000	0.13
228.000	0.13
229.000	0.12
230.000	0.12
231.000	0.12
232.000	0.12
233.000	0.12
234.000	0.13
235.000	0.13
236.000	0.12
237.000	0.12
238.000	0.12
239.000	0.12
240.000	0.12
241.000	0.12
242.000	0.11
243.000	0.12
244.000	0.11
245.000	0.12
246.000	0.11
247.000	0.11
248.000	0.12
249.000	0.11
250.000	0.12
251.000	0.12
252.000	0.12
253.000	0.11
254.000	0.12
255.000	0.12
256.000	0.11
257.000	0.11
258.000	0.11
259.000	0.12
260.000	0.11
261.000	0.11
262.000	0.11
263.000	0.11
264.000	0.12
265.000	0.10
266.000	0.10
267.000	0.11
268.000	0.11
269.000	0.11
270.000	0.11
271.000	0.10
272.000	0.10
273.000	0.12
274.000	0.13
275.000	0.11
276.000	0.11
277.000	0.10
278.000	0.10
279.000	0.10
280.000	0.10
281.000	0.10
282.000	0.10
283.000	0.10
284.000	0.11
285.000	0.09
286.000	0.10
287.000	0.10
288.000	0.10
289.000	0.10
290.000	0.10
291.000	0.11
292.000	0.10
293.000	0.10
294.000	0.11
295.000	0.11
296.000	0.09
297.000	0.10
298.000	0.11
299.000	0.10
300.000	0.10
301.000	0.10
302.000	0.09
303.000	0.10
304.000	0.11
305.000	0.09
306.000	0.09
307.000	0.10
308.000	0.10
309.000	0.10
310.000	0.09
311.000	0.10
312.000	0.09
313.000	0.10
314.000	0.09
315.000	0.11
316.000	0.09
317.000	0.10
318.000	0.09
319.000	0.10
320.000	0.10
321.000	0.10
322.000	0.10
323.000	0.10
324.000	0.10
325.000	0.10
326.000	0.09
327.000	0.09
328.000	0.09
329.000	0.10
330.000	0.09
331.000	0.09
332.000	0.09
333.000	0.09
334.000	0.08
335.000	0.08
336.000	0.09
337.000	0.09
338.000	0.09
339.000	0.10
340.000	0.10
341.000	0.09
342.000	0.09
343.000	0.09
344.000	0.09
345.000	0.10
346.000	0.09
347.000	0.09
348.000	0.09
349.000	0.09
350.000	0.09
351.000	0.09
352.000	0.08
353.000	0.09
354.000	0.09
355.000	0.08
356.000	0.08
357.000	0.08
358.000	0.08
359.000	0.08
360.000	0.09
361.000	0.08
362.000	0.07
363.000	0.08
364.000	0.08
365.000	0.07
366.000	0.08
367.000	0.08
368.000	0.08
369.000	0.09
370.000	0.08
371.000	0.10
372.000	0.08
373.000	0.08
374.000	0.08
375.000	0.08
376.000	0.07
377.000	0.08
378.000	0.08
379.000	0.07
380.000	0.08
381.000	0.08
382.000	0.07
383.000	0.07
384.000	0.09
385.000	0.08
386.000	0.08
387.000	0.07
388.000	0.08
389.000	0.08
390.000	0.09
391.000	0.07
392.000	0.08
393.000	0.08
394.000	0.07
395.000	0.07
396.000	0.07
397.000	0.08
398.000	0.08
399.000	0.08
400.000	0.09
401.000	0.10
402.000	0.07
403.000	0.08
404.000	0.09
405.000	0.07
406.000	0.07
407.000	0.07
408.000	0.08
409.000	0.08
410.000	0.08
411.000	0.08
412.000	0.08
413.000	0.08
414.000	0.08
415.000	0.07
416.000	0.08
417.000	0.07
418.000	0.08
419.000	0.07
420.000	0.07
421.000	0.07
422.000	0.08
423.000	0.07
424.000	0.08
425.000	0.07
426.000	0.07
427.000	0.07
428.000	0.06
429.000	0.06
430.000	0.07
431.000	0.07
432.000	0.07
433.000	0.09
434.000	0.07
435.000	0.07
436.000	0.07
437.000	0.07
438.000	0.07
439.000	0.08
440.000	0.07
441.000	0.07
442.000	0.07
443.000	0.08
444.000	0.07
445.000	0.08
446.000	0.07
447.000	0.07
448.000	0.08
449.000	0.07
450.000	0.08
451.000	0.07
452.000	0.06
453.000	0.07
454.000	0.07
455.000	0.08
456.000	0.07
457.000	0.06
458.000	0.07
459.000	0.07
460.000	0.08
461.000	0.07
462.000	0.07
463.000	0.06
464.000	0.06
465.000	0.06
466.000	0.06
467.000	0.07
468.000	0.06
469.000	0.07
470.000	0.06
471.000	0.08
472.000	0.08
473.000	0.07
474.000	0.06
475.000	0.07
476.000	0.07
477.000	0.07
478.000	0.07
479.000	0.07
480.000	0.06
481.000	0.06
482.000	0.06
483.000	0.06
484.000	0.06
485.000	0.07
486.000	0.06
487.000	0.07
488.000	0.06
489.000	0.07
490.000	0.06
491.000	0.07
492.000	0.06
493.000	0.06
494.000	0.08
495.000	0.06
496.000	0.07
497.000	0.06
498.000	0.08
499.000	0.07
500.000	0.06
501.000	0.06
502.000	0.07
503.000	0.07
504.000	0.07
505.000	0.06
506.000	0.06
507.000	0.07
508.000	0.07
509.000	0.06
510.000	0.06
511.000	0.05
512.000	0.07
513.000	0.06
514.000	0.06
515.000	0.07
516.000	0.06
517.000	0.06
518.000	0.07
519.000	0.06
520.000	0.06
521.000	0.06
522.000	0.06
523.000	0.06
524.000	0.06
525.000	0.07
526.000	0.06
527.000	0.07
528.000	0.07
529.000	0.07
530.000	0.06
531.000	0.06
532.000	0.06
533.000	0.07
534.000	0.06
535.000	0.06
536.000	0.06
537.000	0.06
538.000	0.06
539.000	0.06
540.000	0.07
541.000	0.06
542.000	0.05
543.000	0.07
544.000	0.08
545.000	0.07
546.000	0.07
547.000	0.06
548.000	0.06
549.000	0.06
550.000	0.06
551.000	0.06
552.000	0.06
553.000	0.05
554.000	0.07
555.000	0.07
556.000	0.07
557.000	0.06
558.000	0.05
559.000	0.07
560.000	0.08
561.000	0.05
562.000	0.06
563.000	0.07
564.000	0.05
565.000	0.05
566.000	0.06
567.000	0.05
568.000	0.06
569.000	0.06
570.000	0.06
571.000	0.06
572.000	0.06
573.000	0.06
574.000	0.07
575.000	0.06
576.000	0.06
577.000	0.06
578.000	0.06
579.000	0.06
580.000	0.06
581.000	0.06
582.000	0.07
583.000	0.06
584.000	0.06
585.000	0.05
586.000	0.06
587.000	0.08
588.000	0.07
589.000	0.06
590.000	0.05
591.000	0.06
592.000	0.07
593.000	0.07
594.000	0.07
595.000	0.06
596.000	0.08
597.000	0.05
598.000	0.07
599.000	0.08
600.000	0.07
601.000	0.06
602.000	0.07
603.000	0.06
604.000	0.06
605.000	0.06
606.000	0.07
607.000	0.06
608.000	0.06
609.000	0.08
610.000	0.06
611.000	0.06
612.000	0.06
613.000	0.06
614.000	0.06
615.000	0.06
616.000	0.06
617.000	0.06
618.000	0.07
619.000	0.07
620.000	0.07
621.000	0.07
622.000	0.06
623.000	0.07
624.000	0.07
625.000	0.06
626.000	0.05
627.000	0.06
628.000	0.07
629.000	0.06
630.000	0.06
631.000	0.06
632.000	0.06
633.000	0.06
634.000	0.07
635.000	0.07
636.000	0.06
637.000	0.07
638.000	0.06
639.000	0.06
640.000	0.06
641.000	0.06
642.000	0.06
643.000	0.06
644.000	0.07
645.000	0.07
646.000	0.07
647.000	0.07
648.000	0.07
649.000	0.06
650.000	0.06
651.000	0.06
652.000	0.06
653.000	0.06
654.000	0.07
655.000	0.10
656.000	0.08
657.000	0.06
658.000	0.07
659.000	0.06
660.000	0.07
661.000	0.07
662.000	0.06
663.000	0.06
664.000	0.07
665.000	0.07
666.000	0.07
667.000	0.09
668.000	0.08
669.000	0.06
670.000	0.07
671.000	0.08
672.000	0.07
673.000	0.08
674.000	0.08
675.000	0.07
676.000	0.08
677.000	0.08
678.000	0.07
679.000	0.07
680.000	0.06
681.000	0.06
682.000	0.07
683.000	0.06
684.000	0.07
685.000	0.07
686.000	0.07
687.000	0.07
688.000	0.07
689.000	0.08
690.000	0.08
691.000	0.07
692.000	0.07
693.000	0.08
694.000	0.08
695.000	0.08
696.000	0.06
697.000	0.07
698.000	0.07
699.000	0.08
700.000	0.07
701.000	0.08
702.000	0.07
703.000	0.06
704.000	0.09
705.000	0.08
706.000	0.08
707.000	0.07
708.000	0.07
709.000	0.07
710.000	0.06
711.000	0.07
712.000	0.07
713.000	0.07
714.000	0.06
715.000	0.09
716.000	0.06
717.000	0.08
718.000	0.08
719.000	0.08
720.000	0.08
721.000	0.08
722.000	0.07
723.000	0.06
724.000	0.07
725.000	0.08
726.000	0.09
727.000	0.07
728.000	0.08
729.000	0.07
730.000	0.09
731.000	0.08
732.000	0.08
733.000	0.09
734.000	0.07
735.000	0.06
736.000	0.08
737.000	0.08
738.000	0.07
739.000	0.07
740.000	0.06
741.000	0.07
742.000	0.08
743.000	0.07
744.000	0.08
745.000	0.07
746.000	0.07
747.000	0.07
748.000	0.08
749.000	0.07
750.000	0.08
751.000	0.07
752.000	0.08
753.000	0.07
754.000	0.08
755.000	0.12
756.000	0.08
757.000	0.08
758.000	0.08
759.000	0.08
760.000	0.06
761.000	0.08
762.000	0.08
763.000	0.07
764.000	0.07
765.000	0.07
766.000	0.08
767.000	0.07
768.000	0.08
769.000	0.07
770.000	0.09
771.000	0.08
772.000	0.09
773.000	0.07
774.000	0.08
775.000	0.09
776.000	0.09
777.000	0.07
778.000	0.08
779.000	0.07
780.000	0.08
781.000	0.09
782.000	0.08
783.000	0.08
784.000	0.08
785.000	0.07
786.000	0.07
787.000	0.08
788.000	0.08
789.000	0.08
790.000	0.08
791.000	0.09
792.000	0.07
793.000	0.08
794.000	0.08
795.000	0.09
796.000	0.08
797.000	0.08
798.000	0.08
799.000	0.08
800.000	0.07
801.000	0.08
802.000	0.08
803.000	0.07
804.000	0.08
805.000	0.08
806.000	0.08
807.000	0.11
808.000	0.08
809.000	0.09
810.000	0.08
811.000	0.08
812.000	0.09
813.000	0.08
814.000	0.09
815.000	0.09
816.000	0.09
817.000	0.09
818.000	0.10
819.000	0.10
820.000	0.11
821.000	0.10
822.000	0.09
823.000	0.09
824.000	0.09
825.000	0.08
826.000	0.09
827.000	0.10
828.000	0.10
829.000	0.08
830.000	0.10
831.000	0.09
832.000	0.09
833.000	0.10
834.000	0.10
835.000	0.09
836.000	0.10
837.000	0.09
838.000	0.10
839.000	0.09
840.000	0.10
841.000	0.09
842.000	0.10
843.000	0.09
844.000	0.09
845.000	0.09
846.000	0.09
847.000	0.10
848.000	0.11
849.000	0.09
850.000	0.08
851.000	0.09
852.000	0.09
853.000	0.10
854.000	0.10
855.000	0.10
856.000	0.10
857.000	0.10
858.000	0.10
859.000	0.09
860.000	0.11
861.000	0.11
862.000	0.10
863.000	0.10
864.000	0.10
865.000	0.11
866.000	0.11
867.000	0.10
868.000	0.11
869.000	0.10
870.000	0.11
871.000	0.11
872.000	0.10
873.000	0.11
874.000	0.12
875.000	0.11
876.000	0.11
877.000	0.12
878.000	0.15
879.000	0.14
880.000	0.12
881.000	0.13
882.000	0.14
883.000	0.14
884.000	0.13
885.000	0.14
