# Supplementary material for: Geomagnetic and visual cues guide seasonal migratory orientation in the nocturnal fall armyworm, the world’s most invasive insect
Source: eLife. 2026 Apr 16;14:RP109098. doi: 10.7554/eLife.109098 (PMC13086496; doi:10.7554/eLife.109098)
Supplement: Figure 4—figure supplement 1—source data 1. [file elife-109098-fig4-figsupp1-data1.csv]

mean_directional_change	Stage	Processing_Type
83.97422712	I	Fall Exp.Group (Field-captured)
102.298436	II	Fall Exp.Group (Field-captured)
117.4598594	III	Fall Exp.Group (Field-captured)
91.48383325	IV	Fall Exp.Group (Field-captured)
92.2449508	V	Fall Exp.Group (Field-captured)
36.2547603	I	Fall Exp.Group (Field-captured)
23.36804249	II	Fall Exp.Group (Field-captured)
26.32694018	III	Fall Exp.Group (Field-captured)
69.34992195	IV	Fall Exp.Group (Field-captured)
26.98482064	V	Fall Exp.Group (Field-captured)
13.25624984	I	Fall Exp.Group (Field-captured)
26.92858737	II	Fall Exp.Group (Field-captured)
96.4357505	III	Fall Exp.Group (Field-captured)
106.9761277	IV	Fall Exp.Group (Field-captured)
88.70630893	V	Fall Exp.Group (Field-captured)
32.22797709	I	Fall Exp.Group (Field-captured)
0.390852852	II	Fall Exp.Group (Field-captured)
4.760149708	III	Fall Exp.Group (Field-captured)
31.29067081	IV	Fall Exp.Group (Field-captured)
0.495015911	V	Fall Exp.Group (Field-captured)
55.82647358	I	Fall Exp.Group (Field-captured)
61.09217733	II	Fall Exp.Group (Field-captured)
102.2680463	III	Fall Exp.Group (Field-captured)
93.98759687	IV	Fall Exp.Group (Field-captured)
103.7039504	V	Fall Exp.Group (Field-captured)
78.37584371	I	Fall Exp.Group (Field-captured)
57.32222018	II	Fall Exp.Group (Field-captured)
77.11875136	III	Fall Exp.Group (Field-captured)
11.44107491	IV	Fall Exp.Group (Field-captured)
15.10349925	V	Fall Exp.Group (Field-captured)
56.30794282	I	Fall Exp.Group (Field-captured)
74.35910953	II	Fall Exp.Group (Field-captured)
94.39117017	III	Fall Exp.Group (Field-captured)
87.68685328	IV	Fall Exp.Group (Field-captured)
87.47157462	V	Fall Exp.Group (Field-captured)
52.88322865	I	Fall Exp.Group (Field-captured)
107.8026793	II	Fall Exp.Group (Field-captured)
100.0414958	III	Fall Exp.Group (Field-captured)
97.39963607	IV	Fall Exp.Group (Field-captured)
64.11483711	V	Fall Exp.Group (Field-captured)
2.259063417	I	Fall Exp.Group (Field-captured)
3.318950282	II	Fall Exp.Group (Field-captured)
35.61848658	III	Fall Exp.Group (Field-captured)
0.209197828	IV	Fall Exp.Group (Field-captured)
0.198361336	V	Fall Exp.Group (Field-captured)
18.05680443	I	Fall Exp.Group (Field-captured)
41.25921818	II	Fall Exp.Group (Field-captured)
75.63993586	III	Fall Exp.Group (Field-captured)
98.73297685	IV	Fall Exp.Group (Field-captured)
79.24062118	V	Fall Exp.Group (Field-captured)
16.75032373	I	Fall Exp.Group (Field-captured)
106.6383365	II	Fall Exp.Group (Field-captured)
42.29467473	III	Fall Exp.Group (Field-captured)
99.78043616	IV	Fall Exp.Group (Field-captured)
83.73942666	V	Fall Exp.Group (Field-captured)
28.85438462	I	Fall Exp.Group (Field-captured)
64.80873418	II	Fall Exp.Group (Field-captured)
34.43159591	III	Fall Exp.Group (Field-captured)
38.04495849	IV	Fall Exp.Group (Field-captured)
77.14541514	V	Fall Exp.Group (Field-captured)
105.7969876	I	Fall Exp.Group (Field-captured)
87.6377697	II	Fall Exp.Group (Field-captured)
22.9259433	III	Fall Exp.Group (Field-captured)
77.06160716	IV	Fall Exp.Group (Field-captured)
88.29420888	V	Fall Exp.Group (Field-captured)
71.56998254	I	Fall Exp.Group (Field-captured)
81.77415934	II	Fall Exp.Group (Field-captured)
96.1051658	III	Fall Exp.Group (Field-captured)
97.22345559	IV	Fall Exp.Group (Field-captured)
61.7882405	V	Fall Exp.Group (Field-captured)
31.02429754	I	Fall Exp.Group (Field-captured)
106.8889567	II	Fall Exp.Group (Field-captured)
96.87561495	III	Fall Exp.Group (Field-captured)
110.0071082	IV	Fall Exp.Group (Field-captured)
113.2258969	V	Fall Exp.Group (Field-captured)
53.88997984	I	Fall Exp.Group (Field-captured)
71.35472354	II	Fall Exp.Group (Field-captured)
55.1564054	III	Fall Exp.Group (Field-captured)
29.51816955	IV	Fall Exp.Group (Field-captured)
10.05874677	V	Fall Exp.Group (Field-captured)
1.846200468	I	Fall Exp.Group (Field-captured)
3.175388544	II	Fall Exp.Group (Field-captured)
11.61763098	III	Fall Exp.Group (Field-captured)
6.483379782	IV	Fall Exp.Group (Field-captured)
7.948469483	V	Fall Exp.Group (Field-captured)
95.32737742	I	Fall Exp.Group (Field-captured)
34.47317247	II	Fall Exp.Group (Field-captured)
33.86591575	III	Fall Exp.Group (Field-captured)
18.08909805	IV	Fall Exp.Group (Field-captured)
71.16952446	V	Fall Exp.Group (Field-captured)
5.984141363	I	Fall Exp.Group (Field-captured)
10.47721534	II	Fall Exp.Group (Field-captured)
5.822963385	III	Fall Exp.Group (Field-captured)
0.817218952	IV	Fall Exp.Group (Field-captured)
6.181232928	V	Fall Exp.Group (Field-captured)
85.25261019	I	Fall Exp.Group (Field-captured)
89.03788891	II	Fall Exp.Group (Field-captured)
3.448769833	III	Fall Exp.Group (Field-captured)
2.936623954	IV	Fall Exp.Group (Field-captured)
2.596134681	V	Fall Exp.Group (Field-captured)
22.31835679	I	Fall Exp.Group (Field-captured)
10.70218276	II	Fall Exp.Group (Field-captured)
15.77153623	III	Fall Exp.Group (Field-captured)
15.50886045	IV	Fall Exp.Group (Field-captured)
6.881514329	V	Fall Exp.Group (Field-captured)
59.12897065	I	Fall Exp.Group (Field-captured)
5.006439803	II	Fall Exp.Group (Field-captured)
1.459262539	III	Fall Exp.Group (Field-captured)
21.02862813	IV	Fall Exp.Group (Field-captured)
11.29817215	V	Fall Exp.Group (Field-captured)
79.27430852	I	Fall Exp.Group (Field-captured)
34.62930461	II	Fall Exp.Group (Field-captured)
63.08831072	III	Fall Exp.Group (Field-captured)
35.25728378	IV	Fall Exp.Group (Field-captured)
66.16045224	V	Fall Exp.Group (Field-captured)
71.20928335	I	Fall Exp.Group (Field-captured)
11.73389033	II	Fall Exp.Group (Field-captured)
33.41900814	III	Fall Exp.Group (Field-captured)
34.79687124	IV	Fall Exp.Group (Field-captured)
89.48923867	V	Fall Exp.Group (Field-captured)
62.28272257	I	Fall Exp.Group (Field-captured)
9.824863031	II	Fall Exp.Group (Field-captured)
32.61567384	III	Fall Exp.Group (Field-captured)
5.418081299	IV	Fall Exp.Group (Field-captured)
5.756446065	V	Fall Exp.Group (Field-captured)
25.34807284	I	Fall Exp.Group (Field-captured)
71.02494622	II	Fall Exp.Group (Field-captured)
93.57672443	III	Fall Exp.Group (Field-captured)
33.91406808	IV	Fall Exp.Group (Field-captured)
76.62042785	V	Fall Exp.Group (Field-captured)
3.672641048	I	Fall Exp.Group (Field-captured)
2.458403625	II	Fall Exp.Group (Field-captured)
3.08766681	III	Fall Exp.Group (Field-captured)
3.237776538	IV	Fall Exp.Group (Field-captured)
3.580408589	V	Fall Exp.Group (Field-captured)
70.54036137	I	Fall Exp.Group (Field-captured)
77.97388414	II	Fall Exp.Group (Field-captured)
79.32201212	III	Fall Exp.Group (Field-captured)
97.251681	IV	Fall Exp.Group (Field-captured)
120.9632619	V	Fall Exp.Group (Field-captured)
6.420503541	I	Fall Exp.Group (Field-captured)
12.62688953	II	Fall Exp.Group (Field-captured)
2.815967333	III	Fall Exp.Group (Field-captured)
0.681353509	IV	Fall Exp.Group (Field-captured)
2.675826861	V	Fall Exp.Group (Field-captured)
27.01411085	I	Exp. Group(Lab-raised)
96.34892766	II	Exp. Group(Lab-raised)
42.09766664	III	Exp. Group(Lab-raised)
94.66747365	IV	Exp. Group(Lab-raised)
86.88205603	V	Exp. Group(Lab-raised)
65.92681029	I	Exp. Group(Lab-raised)
49.80619247	II	Exp. Group(Lab-raised)
72.17811324	III	Exp. Group(Lab-raised)
12.63073714	IV	Exp. Group(Lab-raised)
0.387692322	V	Exp. Group(Lab-raised)
51.81045057	I	Exp. Group(Lab-raised)
99.33433876	II	Exp. Group(Lab-raised)
39.73542026	III	Exp. Group(Lab-raised)
12.33365155	IV	Exp. Group(Lab-raised)
22.43796998	V	Exp. Group(Lab-raised)
1.715215688	I	Exp. Group(Lab-raised)
79.16788364	II	Exp. Group(Lab-raised)
100.8241502	III	Exp. Group(Lab-raised)
97.96367102	IV	Exp. Group(Lab-raised)
100.3954932	V	Exp. Group(Lab-raised)
90.91481544	I	Exp. Group(Lab-raised)
6.029357706	II	Exp. Group(Lab-raised)
2.915580833	III	Exp. Group(Lab-raised)
0.597491137	IV	Exp. Group(Lab-raised)
11.06788218	V	Exp. Group(Lab-raised)
46.41997597	I	Exp. Group(Lab-raised)
62.18539163	II	Exp. Group(Lab-raised)
102.5849223	III	Exp. Group(Lab-raised)
102.3606468	IV	Exp. Group(Lab-raised)
91.33249642	V	Exp. Group(Lab-raised)
44.30980674	I	Exp. Group(Lab-raised)
98.4969793	II	Exp. Group(Lab-raised)
108.9949411	III	Exp. Group(Lab-raised)
106.8481102	IV	Exp. Group(Lab-raised)
97.04251584	V	Exp. Group(Lab-raised)
31.72542103	I	Exp. Group(Lab-raised)
59.35456816	II	Exp. Group(Lab-raised)
25.41520533	III	Exp. Group(Lab-raised)
2.725281123	IV	Exp. Group(Lab-raised)
78.53536238	V	Exp. Group(Lab-raised)
1.237120437	I	Exp. Group(Lab-raised)
58.31536068	II	Exp. Group(Lab-raised)
25.54561747	III	Exp. Group(Lab-raised)
8.693840717	IV	Exp. Group(Lab-raised)
1.182045462	V	Exp. Group(Lab-raised)
50.89557556	I	Exp. Group(Lab-raised)
62.42347045	II	Exp. Group(Lab-raised)
75.28670939	III	Exp. Group(Lab-raised)
87.56358114	IV	Exp. Group(Lab-raised)
87.17829003	V	Exp. Group(Lab-raised)
24.23020727	I	Exp. Group(Lab-raised)
14.99646572	II	Exp. Group(Lab-raised)
27.10109454	III	Exp. Group(Lab-raised)
36.76940428	IV	Exp. Group(Lab-raised)
18.03421385	V	Exp. Group(Lab-raised)
37.57646753	I	Exp. Group(Lab-raised)
27.09780495	II	Exp. Group(Lab-raised)
44.50866988	III	Exp. Group(Lab-raised)
26.5528276	IV	Exp. Group(Lab-raised)
3.969392342	V	Exp. Group(Lab-raised)
46.72612705	I	Exp. Group(Lab-raised)
94.98284777	II	Exp. Group(Lab-raised)
110.3319687	III	Exp. Group(Lab-raised)
98.10132647	IV	Exp. Group(Lab-raised)
108.7317595	V	Exp. Group(Lab-raised)
61.21052162	I	Exp. Group(Lab-raised)
7.963457328	II	Exp. Group(Lab-raised)
31.73057781	III	Exp. Group(Lab-raised)
4.798036752	IV	Exp. Group(Lab-raised)
7.904417496	V	Exp. Group(Lab-raised)
22.26067451	I	Exp. Group(Lab-raised)
38.27337394	II	Exp. Group(Lab-raised)
84.44178875	III	Exp. Group(Lab-raised)
99.8518791	IV	Exp. Group(Lab-raised)
77.60743106	V	Exp. Group(Lab-raised)
21.38982731	I	Exp. Group(Lab-raised)
23.85864217	II	Exp. Group(Lab-raised)
15.63413957	III	Exp. Group(Lab-raised)
7.611480442	IV	Exp. Group(Lab-raised)
5.779545271	V	Exp. Group(Lab-raised)
15.9839981	I	Exp. Group(Lab-raised)
1.57932211	II	Exp. Group(Lab-raised)
17.37353042	III	Exp. Group(Lab-raised)
3.139799487	IV	Exp. Group(Lab-raised)
7.235396364	V	Exp. Group(Lab-raised)
12.01986821	I	Exp. Group(Lab-raised)
50.88664254	II	Exp. Group(Lab-raised)
0.960011939	III	Exp. Group(Lab-raised)
4.434974723	IV	Exp. Group(Lab-raised)
4.679336217	V	Exp. Group(Lab-raised)
6.915893677	I	Exp. Group(Lab-raised)
1.472329492	II	Exp. Group(Lab-raised)
58.83574545	III	Exp. Group(Lab-raised)
65.54252216	IV	Exp. Group(Lab-raised)
4.859424571	V	Exp. Group(Lab-raised)
29.44389235	I	Exp. Group(Lab-raised)
0.242909582	II	Exp. Group(Lab-raised)
0.732291661	III	Exp. Group(Lab-raised)
87.50216548	IV	Exp. Group(Lab-raised)
76.17895898	V	Exp. Group(Lab-raised)
79.45830471	I	Exp. Group(Lab-raised)
70.47523666	II	Exp. Group(Lab-raised)
99.87673871	III	Exp. Group(Lab-raised)
106.9443337	IV	Exp. Group(Lab-raised)
98.72112511	V	Exp. Group(Lab-raised)
34.86030555	I	Exp. Group(Lab-raised)
67.1468372	II	Exp. Group(Lab-raised)
38.46026813	III	Exp. Group(Lab-raised)
81.70120472	IV	Exp. Group(Lab-raised)
81.32207179	V	Exp. Group(Lab-raised)
15.4797903	I	Exp. Group(Lab-raised)
11.99279405	II	Exp. Group(Lab-raised)
64.696596	III	Exp. Group(Lab-raised)
34.79936692	IV	Exp. Group(Lab-raised)
5.808136454	V	Exp. Group(Lab-raised)
79.92870179	I	Exp. Group(Lab-raised)
90.75358681	II	Exp. Group(Lab-raised)
108.8344053	III	Exp. Group(Lab-raised)
102.4799249	IV	Exp. Group(Lab-raised)
95.01686411	V	Exp. Group(Lab-raised)
7.217320422	I	Exp. Group(Lab-raised)
6.263357582	II	Exp. Group(Lab-raised)
6.54588616	III	Exp. Group(Lab-raised)
2.707047138	IV	Exp. Group(Lab-raised)
3.521687797	V	Exp. Group(Lab-raised)
86.58843498	I	Exp. Group(Lab-raised)
88.32012504	II	Exp. Group(Lab-raised)
112.7752902	III	Exp. Group(Lab-raised)
113.8954831	IV	Exp. Group(Lab-raised)
83.91488336	V	Exp. Group(Lab-raised)
0.372642416	I	Exp. Group(Lab-raised)
0.274816393	II	Exp. Group(Lab-raised)
0.305519667	III	Exp. Group(Lab-raised)
1.261860322	IV	Exp. Group(Lab-raised)
7.990735137	V	Exp. Group(Lab-raised)
5.350514096	I	Contral Group(Lab-raised)
36.22470843	II	Contral Group(Lab-raised)
49.07856004	III	Contral Group(Lab-raised)
108.3408959	IV	Contral Group(Lab-raised)
13.70539597	V	Contral Group(Lab-raised)
43.2945199	I	Contral Group(Lab-raised)
11.21304485	II	Contral Group(Lab-raised)
11.18698982	III	Contral Group(Lab-raised)
1.962433954	IV	Contral Group(Lab-raised)
29.76356092	V	Contral Group(Lab-raised)
55.78937777	I	Contral Group(Lab-raised)
53.65733817	II	Contral Group(Lab-raised)
112.6770586	III	Contral Group(Lab-raised)
94.9163694	IV	Contral Group(Lab-raised)
114.5024877	V	Contral Group(Lab-raised)
80.61624436	I	Contral Group(Lab-raised)
75.12952151	II	Contral Group(Lab-raised)
78.65288866	III	Contral Group(Lab-raised)
98.72055917	IV	Contral Group(Lab-raised)
109.2893302	V	Contral Group(Lab-raised)
50.08216565	I	Contral Group(Lab-raised)
28.97418006	II	Contral Group(Lab-raised)
8.012419392	III	Contral Group(Lab-raised)
20.76261142	IV	Contral Group(Lab-raised)
36.01226785	V	Contral Group(Lab-raised)
19.47766874	I	Contral Group(Lab-raised)
44.39985871	II	Contral Group(Lab-raised)
19.42484913	III	Contral Group(Lab-raised)
8.649690575	IV	Contral Group(Lab-raised)
34.71167346	V	Contral Group(Lab-raised)
47.96411017	I	Contral Group(Lab-raised)
16.98461806	II	Contral Group(Lab-raised)
25.67300107	III	Contral Group(Lab-raised)
72.48516084	IV	Contral Group(Lab-raised)
32.60593123	V	Contral Group(Lab-raised)
70.3400794	I	Contral Group(Lab-raised)
59.02520055	II	Contral Group(Lab-raised)
31.286627	III	Contral Group(Lab-raised)
20.27900998	IV	Contral Group(Lab-raised)
38.0109561	V	Contral Group(Lab-raised)
27.84317789	I	Contral Group(Lab-raised)
15.61216469	II	Contral Group(Lab-raised)
65.90986406	III	Contral Group(Lab-raised)
19.47773698	IV	Contral Group(Lab-raised)
0.360902894	V	Contral Group(Lab-raised)
13.10482217	I	Contral Group(Lab-raised)
17.61127147	II	Contral Group(Lab-raised)
2.914062625	III	Contral Group(Lab-raised)
3.1567093	IV	Contral Group(Lab-raised)
0.558762462	V	Contral Group(Lab-raised)
4.441904757	I	Contral Group(Lab-raised)
29.00308489	II	Contral Group(Lab-raised)
48.08213923	III	Contral Group(Lab-raised)
13.50952233	IV	Contral Group(Lab-raised)
52.10556911	V	Contral Group(Lab-raised)
0.786215778	I	Contral Group(Lab-raised)
4.948446217	II	Contral Group(Lab-raised)
2.060264604	III	Contral Group(Lab-raised)
2.725014513	IV	Contral Group(Lab-raised)
2.216673023	V	Contral Group(Lab-raised)
86.37565112	I	Contral Group(Lab-raised)
30.82206188	II	Contral Group(Lab-raised)
35.43078668	III	Contral Group(Lab-raised)
58.60919536	IV	Contral Group(Lab-raised)
35.19939625	V	Contral Group(Lab-raised)
29.12008576	I	Contral Group(Lab-raised)
63.74721223	II	Contral Group(Lab-raised)
4.896925596	III	Contral Group(Lab-raised)
3.903318855	IV	Contral Group(Lab-raised)
44.47699842	V	Contral Group(Lab-raised)
76.89427216	I	Contral Group(Lab-raised)
82.942358	II	Contral Group(Lab-raised)
91.4840505	III	Contral Group(Lab-raised)
94.8019733	IV	Contral Group(Lab-raised)
105.7945807	V	Contral Group(Lab-raised)
31.32409145	I	Contral Group(Lab-raised)
75.37808912	II	Contral Group(Lab-raised)
88.0788517	III	Contral Group(Lab-raised)
29.11717356	IV	Contral Group(Lab-raised)
95.70216531	V	Contral Group(Lab-raised)
31.34762341	I	Contral Group(Lab-raised)
14.16898827	II	Contral Group(Lab-raised)
17.05660165	III	Contral Group(Lab-raised)
101.8705465	IV	Contral Group(Lab-raised)
106.1970745	V	Contral Group(Lab-raised)
0.852140243	I	Contral Group(Lab-raised)
59.0416193	II	Contral Group(Lab-raised)
92.07308834	III	Contral Group(Lab-raised)
77.70466677	IV	Contral Group(Lab-raised)
106.8042298	V	Contral Group(Lab-raised)
31.75998381	I	Contral Group(Lab-raised)
90.39624988	II	Contral Group(Lab-raised)
41.76821695	III	Contral Group(Lab-raised)
4.893383345	IV	Contral Group(Lab-raised)
12.46495074	V	Contral Group(Lab-raised)
8.595229897	I	Contral Group(Lab-raised)
100.303775	II	Contral Group(Lab-raised)
89.51845285	III	Contral Group(Lab-raised)
98.15241104	IV	Contral Group(Lab-raised)
110.4923453	V	Contral Group(Lab-raised)
28.68367414	I	Contral Group(Lab-raised)
28.63712638	II	Contral Group(Lab-raised)
76.99804127	III	Contral Group(Lab-raised)
42.24386015	IV	Contral Group(Lab-raised)
1.405177362	V	Contral Group(Lab-raised)
63.6235543	I	Contral Group(Lab-raised)
11.71925806	II	Contral Group(Lab-raised)
34.05876339	III	Contral Group(Lab-raised)
49.95853692	IV	Contral Group(Lab-raised)
94.74276858	V	Contral Group(Lab-raised)
69.76698619	I	Contral Group(Lab-raised)
33.51313593	II	Contral Group(Lab-raised)
66.00454622	III	Contral Group(Lab-raised)
13.48639689	IV	Contral Group(Lab-raised)
6.034374216	V	Contral Group(Lab-raised)
56.81312189	I	Contral Group(Lab-raised)
47.40669697	II	Contral Group(Lab-raised)
57.7196786	III	Contral Group(Lab-raised)
49.29500476	IV	Contral Group(Lab-raised)
91.13082595	V	Contral Group(Lab-raised)
12.11765277	I	Contral Group(Lab-raised)
10.29056924	II	Contral Group(Lab-raised)
32.51047552	III	Contral Group(Lab-raised)
7.800318365	IV	Contral Group(Lab-raised)
11.69333923	V	Contral Group(Lab-raised)
8.990159465	I	Contral Group(Lab-raised)
11.82319521	II	Contral Group(Lab-raised)
48.01178259	III	Contral Group(Lab-raised)
27.56763916	IV	Contral Group(Lab-raised)
3.069498523	V	Contral Group(Lab-raised)
46.82535031	illuminated	Fall Exp. Dark
45.61611277	Dark	Fall Exp. Dark
17.8394871	illuminated	Fall Exp. Dark
83.31211657	Dark	Fall Exp. Dark
19.15261371	illuminated	Fall Exp. Dark
94.55062837	Dark	Fall Exp. Dark
9.809643945	illuminated	Fall Exp. Dark
38.99634608	Dark	Fall Exp. Dark
0.662508148	illuminated	Fall Exp. Dark
92.729367	Dark	Fall Exp. Dark
21.54357079	illuminated	Fall Exp. Dark
64.71017274	Dark	Fall Exp. Dark
103.4170827	illuminated	Fall Exp. Dark
134.0182552	Dark	Fall Exp. Dark
47.28235849	illuminated	Fall Exp. Dark
38.87323602	Dark	Fall Exp. Dark
61.10503016	illuminated	Fall Exp. Dark
85.35440892	Dark	Fall Exp. Dark
34.00318834	illuminated	Fall Exp. Dark
79.58203379	Dark	Fall Exp. Dark
4.116762557	illuminated	Fall Exp. Dark
43.6656738	Dark	Fall Exp. Dark
75.5111925	illuminated	Fall Exp. Dark
92.8711538	Dark	Fall Exp. Dark
5.073496932	illuminated	Fall Exp. Dark
111.1875146	Dark	Fall Exp. Dark
34.12188448	illuminated	Fall Exp. Dark
50.63420704	Dark	Fall Exp. Dark
62.9534899	illuminated	Fall Exp. Dark
25.6201496	Dark	Fall Exp. Dark
0.918361158	illuminated	Fall Exp. Dark
80.65693587	Dark	Fall Exp. Dark
58.21544475	illuminated	Fall Exp. Dark
101.095843	Dark	Fall Exp. Dark
83.02568875	illuminated	Fall Exp. Dark
20.57114386	Dark	Fall Exp. Dark
106.8594703	illuminated	Fall Exp. Dark
83.84200897	Dark	Fall Exp. Dark
113.5086345	illuminated	Fall Exp. Dark
81.52940759	Dark	Fall Exp. Dark
7.612717139	illuminated	Fall Exp. Dark
76.29898841	Dark	Fall Exp. Dark
64.04982976	illuminated	Fall Exp. Dark
57.07481714	Dark	Fall Exp. Dark
64.19668844	illuminated	Fall Exp. Dark
95.95624381	Dark	Fall Exp. Dark
28.95219005	illuminated	Fall Exp. Dark
82.87997805	Dark	Fall Exp. Dark
58.48465629	illuminated	Fall Exp. Dark
9.432059897	Dark	Fall Exp. Dark
95.45367614	illuminated	Fall Exp. Dark
95.38207794	Dark	Fall Exp. Dark
33.51393322	illuminated	Fall Exp. Dark
90.42131995	Dark	Fall Exp. Dark
98.88570108	illuminated	Fall Exp. Dark
77.18250847	Dark	Fall Exp. Dark
35.1759923	illuminated	Fall Exp. Dark
43.60002543	Dark	Fall Exp. Dark
5.608907497	illuminated	Fall Exp. Dark
12.80351586	Dark	Fall Exp. Dark
104.883421	illuminated	Fall Exp. Dark
95.21401981	Dark	Fall Exp. Dark
100.0698333	I	Exp. BMVC
42.34755503	II	Exp. BMVC
57.68914476	III	Exp. BMVC
47.34451637	IV	Exp. BMVC
59.91874622	I	Exp. BMVC
86.00640023	II	Exp. BMVC
50.77448676	III	Exp. BMVC
64.07132869	IV	Exp. BMVC
79.43023823	I	Exp. BMVC
97.78368214	II	Exp. BMVC
72.03919898	III	Exp. BMVC
55.27183255	IV	Exp. BMVC
32.89610237	I	Exp. BMVC
63.2548895	II	Exp. BMVC
25.37330463	III	Exp. BMVC
43.57610898	IV	Exp. BMVC
97.75481564	I	Exp. BMVC
96.15874558	II	Exp. BMVC
119.1555737	III	Exp. BMVC
81.60496456	IV	Exp. BMVC
103.1808855	I	Exp. BMVC
102.4268211	II	Exp. BMVC
102.111608	III	Exp. BMVC
101.2844726	IV	Exp. BMVC
87.36136774	I	Exp. BMVC
89.33524131	II	Exp. BMVC
47.10574592	III	Exp. BMVC
68.1701266	IV	Exp. BMVC
107.629858	I	Exp. BMVC
37.0697989	II	Exp. BMVC
106.9292056	III	Exp. BMVC
108.7475521	IV	Exp. BMVC
14.27457764	I	Exp. BMVC
103.0575959	II	Exp. BMVC
102.9795707	III	Exp. BMVC
72.15608889	IV	Exp. BMVC
62.3457303	I	Exp. BMVC
98.20931689	II	Exp. BMVC
101.0744519	III	Exp. BMVC
100.8318423	IV	Exp. BMVC
91.52319257	I	Exp. BMVC
97.39822971	II	Exp. BMVC
100.4014431	III	Exp. BMVC
79.47389151	IV	Exp. BMVC
78.17025541	I	Exp. BMVC
112.2939561	II	Exp. BMVC
110.2028085	III	Exp. BMVC
55.08570492	IV	Exp. BMVC
63.02296856	I	Exp. BMVC
110.1011069	II	Exp. BMVC
107.7642507	III	Exp. BMVC
104.8889789	IV	Exp. BMVC
53.11356301	I	Exp. BMVC
103.0187259	II	Exp. BMVC
110.6192111	III	Exp. BMVC
101.997656	IV	Exp. BMVC
88.35050541	I	Exp. BMVC
75.41845199	II	Exp. BMVC
19.36125574	III	Exp. BMVC
42.28266246	IV	Exp. BMVC
99.84647026	I	Exp. BMVC
108.3321037	II	Exp. BMVC
112.287305	III	Exp. BMVC
109.3968742	IV	Exp. BMVC
112.3748714	I	Exp. BMVC
102.5576656	II	Exp. BMVC
101.3570872	III	Exp. BMVC
111.7464915	IV	Exp. BMVC
76.21198079	I	Exp. BMVC
94.86537989	II	Exp. BMVC
105.9069595	III	Exp. BMVC
110.5148795	IV	Exp. BMVC
95.420481	I	Exp. BMVC
94.01063569	II	Exp. BMVC
103.8661697	III	Exp. BMVC
103.6801644	IV	Exp. BMVC
94.38552199	I	Exp. BMVC
70.28795094	II	Exp. BMVC
109.3166166	III	Exp. BMVC
71.97114114	IV	Exp. BMVC
20.32056875	I	Exp. BMVC
37.93858749	II	Exp. BMVC
1.906254794	III	Exp. BMVC
12.92060683	IV	Exp. BMVC
99.25672897	I	Exp. BMVC
109.3198542	II	Exp. BMVC
116.4675165	III	Exp. BMVC
113.351735	IV	Exp. BMVC
102.5302247	I	Exp. BMVC
102.0312543	II	Exp. BMVC
94.5896279	III	Exp. BMVC
99.71981152	IV	Exp. BMVC
56.84219022	I	Exp. BMVC
12.59834888	II	Exp. BMVC
34.57941318	III	Exp. BMVC
23.09168223	IV	Exp. BMVC
106.830835	I	Exp. BMVC
97.22981639	II	Exp. BMVC
72.59623525	III	Exp. BMVC
13.99033366	IV	Exp. BMVC
102.1826885	I	Exp. BMVC
75.09268977	II	Exp. BMVC
111.7353507	III	Exp. BMVC
67.7156171	IV	Exp. BMVC
87.74345034	I	Exp. BMVC
79.94107994	II	Exp. BMVC
102.5699468	III	Exp. BMVC
75.08429383	IV	Exp. BMVC
48.47515256	I	Exp. BMVC
14.54910103	II	Exp. BMVC
92.66677567	III	Exp. BMVC
52.79470123	IV	Exp. BMVC
106.7100925	I	Exp. BMVC
19.44311139	II	Exp. BMVC
95.29260875	III	Exp. BMVC
111.5386558	IV	Exp. BMVC
95.25492295	I	Exp. BMVC
104.9614314	II	Exp. BMVC
98.77706843	III	Exp. BMVC
105.6192322	IV	Exp. BMVC
